# Supplementary material for: Neural Signatures of Error Processing in Depressed Adolescents with Comorbid Non-Suicidal Self-Injury (NSSI)
Source: Biomedicines. 2022 Dec 8;10(12):3188. doi: 10.3390/biomedicines10123188 (PMC9775576; doi:10.3390/biomedicines10123188)
Supplement: Supplementary file 1 [file biomedicines-10-03188-s001.zip]

Archive with 1 entries (1 files):
- biomedicines-2018933-supplementary.pdf
